# Supplementary material for: “Walking with Dreams”: The Categories of Career Decision-Making Self-Efficacy and Its Influence on Learning Engagement of Senior High School Students
Source: Behav Sci (Basel). 2024 Dec 8;14(12):1174. doi: 10.3390/bs14121174 (PMC11673425; doi:10.3390/bs14121174)
Supplement: Supplementary file 1 [file behavsci-14-01174-s001.zip]

Archive with 3 entries (2 files):
- DATA/
- DATA/Data of a study on í░Self-efficacy in career decision-making and learning engagement of high school studentsí▒.sav
- DATA/Z.dat
