# Supplementary material for: “Walking with Dreams”: The Categories of Career Decision-Making Self-Efficacy and Its Influence on Learning Engagement of Senior High School Students
Source: Behav Sci (Basel). 2024 Dec 8;14(12):1174. doi: 10.3390/bs14121174 (PMC11673425; doi:10.3390/bs14121174)
Supplement: Supplementary file 1 [file behavsci-14-01174-s001.zip › DATA/Z.dat]

3.55555555555556	4	4.14285714285714	4.33333333333333	3.8
4.11111111111111	4.125	3.85714285714286	4.66666666666667	4
4	4.375	3.85714285714286	4	4
2	1.625	1.28571428571429	2.33333333333333	1.4
3.44444444444444	4.125	4	3.16666666666667	4.2
3.88888888888889	4.125	3.85714285714286	3.66666666666667	3.8
4.22222222222222	3.625	4.42857142857143	4.16666666666667	3.4
2	1.875	2.28571428571429	2.16666666666667	1.4
3.88888888888889	3.875	4.14285714285714	4	3.2
3.88888888888889	4.25	3.28571428571429	4.16666666666667	4.6
3.88888888888889	4.25	4.57142857142857	3.66666666666667	3.6
1.66666666666667	2.125	1.42857142857143	2.66666666666667	2.8
4.11111111111111	4.375	4.28571428571429	4.5	4
3.88888888888889	4.125	4.14285714285714	4	4.6
4.11111111111111	4.25	4.14285714285714	4	4.2
4	3.625	4.71428571428571	3.83333333333333	4
4.11111111111111	4.375	4.57142857142857	3.83333333333333	4.2
3.44444444444444	4.375	4.42857142857143	4	3.6
4.33333333333333	3.75	3.85714285714286	4.5	4.2
2.55555555555556	1.375	2.14285714285714	2.16666666666667	2
3.88888888888889	4.5	3.57142857142857	4.33333333333333	4
4.22222222222222	4.25	4.28571428571429	4.5	4.2
4.55555555555556	3.625	4.42857142857143	4	4.2
2	1.625	1.85714285714286	2.5	1.8
4	4.5	4.42857142857143	4.16666666666667	3.8
3.55555555555556	4.5	4	4.33333333333333	4
4	4.125	4.42857142857143	4.33333333333333	4.6
4	4.5	3.71428571428571	4.33333333333333	4
2.22222222222222	2.25	1.71428571428571	1.5	2
4	4.25	3.71428571428571	3.5	3.6
4	4.125	3.85714285714286	4	3.8
4.33333333333333	4.5	4	3.33333333333333	4
3.66666666666667	4.5	4.28571428571429	4.33333333333333	4.4
1.66666666666667	1.625	2.42857142857143	1.83333333333333	1.2
4	3.5	4	4	3.8
4.55555555555556	4.375	4	3.66666666666667	4.2
1.77777777777778	1.75	1.85714285714286	1.66666666666667	2
4.11111111111111	4.375	4.14285714285714	4.16666666666667	4.6
4.22222222222222	3.875	4.14285714285714	4	4.6
4.55555555555556	3.875	4	4.16666666666667	4.6
4.11111111111111	4.75	3.57142857142857	4.16666666666667	3.8
4.33333333333333	4.125	4.14285714285714	4.5	3.6
3.44444444444444	4.375	4	3.5	4.2
2.11111111111111	1.875	2.14285714285714	1.66666666666667	1.6
3.88888888888889	4.25	4.14285714285714	3.5	4
4	3.75	4.14285714285714	4.66666666666667	4
4	4.5	4.14285714285714	4	3.6
1.88888888888889	1.75	1.57142857142857	2.33333333333333	2.4
4	4	4	4	3.8
4.55555555555556	3.75	3.57142857142857	4.33333333333333	3.8
3.88888888888889	3.875	4.14285714285714	4.66666666666667	4.4
4.44444444444444	4.625	3.85714285714286	3.66666666666667	3.6
3.88888888888889	4	4.57142857142857	4	4.4
3.55555555555556	4.25	4	4.16666666666667	4
4.22222222222222	4.125	4.14285714285714	4	4
1.88888888888889	1.75	2.42857142857143	2.16666666666667	2.2
4.33333333333333	4.25	3.85714285714286	3.66666666666667	4.4
4	4.75	3.85714285714286	4.16666666666667	3.8
4	4.25	4.14285714285714	4.16666666666667	4.4
1.66666666666667	1.625	2	2	1.6
3.88888888888889	4.375	3.71428571428571	4.16666666666667	3.8
4	4.25	4.14285714285714	4	3.8
4.66666666666667	4	3.85714285714286	4	4.8
2.22222222222222	2.25	1.57142857142857	2.16666666666667	1.4
1.77777777777778	1.875	1.42857142857143	1.83333333333333	2.4
4.22222222222222	4.375	4.28571428571429	4	4.4
4.33333333333333	4	3.85714285714286	4.33333333333333	4
1.88888888888889	2	2	1.5	1.8
4.33333333333333	3.625	3.85714285714286	3.66666666666667	3.8
4.11111111111111	4.375	4.14285714285714	4.33333333333333	4
4.33333333333333	4	4.14285714285714	3.83333333333333	4.4
3.88888888888889	4.375	4.42857142857143	4.33333333333333	4.8
2.22222222222222	1.5	2	2	2.8
3.77777777777778	4.5	4	4.33333333333333	4.6
1.88888888888889	2.25	1.42857142857143	1.83333333333333	1.6
3.88888888888889	4.125	4.57142857142857	3.66666666666667	4
3.77777777777778	4.25	4.42857142857143	4.66666666666667	4.4
4.11111111111111	4.25	4	3.83333333333333	3.6
4.33333333333333	3.75	3.71428571428571	4	4
1.77777777777778	2.125	2.14285714285714	1.83333333333333	2
4.33333333333333	4.375	4	4	4.6
3.55555555555556	4.25	3.85714285714286	4.33333333333333	4
4.11111111111111	3.875	4.57142857142857	4	4.4
2	1.75	2	1.66666666666667	2.4
4.11111111111111	4.125	3.57142857142857	4.66666666666667	4.4
4.22222222222222	4.375	4.14285714285714	3.83333333333333	4.4
4	4	4.14285714285714	4	3.8
2.11111111111111	1.875	2.14285714285714	2	2.4
3.88888888888889	3.75	4.42857142857143	3.83333333333333	4
4.22222222222222	4	3.71428571428571	3.5	4
4.44444444444444	4.375	4.42857142857143	4.83333333333333	4.4
1.88888888888889	1.625	2	2.16666666666667	2.4
4.22222222222222	4	4.28571428571429	4.16666666666667	3.8
4.55555555555556	4	3.85714285714286	3.83333333333333	4.4
4.22222222222222	4.125	4.71428571428571	4.66666666666667	4
4.11111111111111	4.25	4.28571428571429	4.16666666666667	3.8
2.22222222222222	2.125	1.85714285714286	1.66666666666667	1.4
4	3.875	3.85714285714286	4	4.2
3.77777777777778	4.625	4.14285714285714	4.16666666666667	4.2
2.44444444444444	1.625	1.85714285714286	1.83333333333333	1.2
4.33333333333333	4.125	4.71428571428571	4	4.6
4.11111111111111	4.25	4.57142857142857	4.16666666666667	5
2.11111111111111	1.875	1.42857142857143	2.16666666666667	1.8
4.11111111111111	4.25	4.28571428571429	4.16666666666667	3.8
3.66666666666667	4.25	4	3	4.2
4.22222222222222	3.75	4.57142857142857	4.66666666666667	4
4.44444444444444	4.5	4.28571428571429	4.5	4.8
4.22222222222222	4.25	4.14285714285714	3.66666666666667	4.6
4.44444444444444	4	4.14285714285714	4.5	4.2
1.88888888888889	2.5	1.85714285714286	1.5	1.6
4	4.625	3.85714285714286	4.16666666666667	3.4
1.66666666666667	1.875	2.14285714285714	1.5	2.4
4	4.375	3.85714285714286	4.5	3.8
4.44444444444444	4	4.57142857142857	4.16666666666667	4
4.33333333333333	3.875	4.14285714285714	4.33333333333333	4.4
1.44444444444444	2.25	2.14285714285714	1.66666666666667	2
4.22222222222222	4.25	4	4.83333333333333	4.6
3.88888888888889	3.875	4.14285714285714	4.33333333333333	3.8
3.77777777777778	3.875	3.14285714285714	4	4.6
2.11111111111111	2	1.42857142857143	2	2.4
4	4	3.71428571428571	4.16666666666667	3.6
4	3.5	4	3.5	4.2
4.44444444444444	4.5	4.42857142857143	3.66666666666667	3.8
4.22222222222222	4.25	4.85714285714286	3.83333333333333	4
3.77777777777778	4.25	3.71428571428571	3.83333333333333	4.6
4.22222222222222	3.75	4.28571428571429	4.5	4.4
2.44444444444444	2	2.57142857142857	1.83333333333333	2
2.11111111111111	2.125	1.57142857142857	2.66666666666667	2
4.22222222222222	3.875	3.42857142857143	4.66666666666667	4.8
4.44444444444444	4.5	3.85714285714286	3.83333333333333	4.4
4	4.375	4	4.33333333333333	4.6
3.77777777777778	4	4.28571428571429	3.83333333333333	4.2
4.11111111111111	3.625	4	4	4.4
4	4.375	3.85714285714286	3.5	4.8
1.88888888888889	1.75	1.42857142857143	2.83333333333333	1.8
1.77777777777778	2.25	2	1.33333333333333	1.8
4	3.875	4.42857142857143	3.66666666666667	3.2
4.33333333333333	4.625	4.42857142857143	3.66666666666667	4.2
3.88888888888889	3.875	4.71428571428571	3.83333333333333	4.6
1.66666666666667	1.625	2	1.5	1.4
4	4.125	3.71428571428571	4.33333333333333	3.8
4	3.75	3.85714285714286	4	4
4.33333333333333	3.75	4.57142857142857	4.33333333333333	3.4
1.55555555555556	1.625	1.71428571428571	1.83333333333333	1.8
3.55555555555556	4.5	4.57142857142857	4.5	4.2
4.66666666666667	4	3.85714285714286	3.66666666666667	4.4
4.44444444444444	3.875	4.14285714285714	4.16666666666667	4
4.22222222222222	3.75	4.42857142857143	4.5	4.6
2.33333333333333	2.5	1.71428571428571	2.5	1.8
4.11111111111111	3.625	4.14285714285714	4	4.2
4	3.75	4.42857142857143	4.16666666666667	3.8
3.44444444444444	3.875	3.85714285714286	4.33333333333333	3.8
1.44444444444444	2.25	2.14285714285714	1.83333333333333	1.2
3.55555555555556	4.125	4.28571428571429	4.33333333333333	4.6
4.44444444444444	3.375	4.14285714285714	4.33333333333333	4.2
4.33333333333333	4.25	4	4	4
4.22222222222222	4.375	4.42857142857143	3.83333333333333	4.4
4.55555555555556	4.125	3.85714285714286	3.66666666666667	4
4.33333333333333	4.375	3.57142857142857	4.66666666666667	4.6
1.88888888888889	1.375	2.42857142857143	2	1.6
4	4.25	4.14285714285714	3.83333333333333	3.6
3.88888888888889	4.125	4.28571428571429	4	3.8
4.33333333333333	3.625	3.71428571428571	3.33333333333333	3.8
2.11111111111111	1.75	1.85714285714286	1.5	1.4
4.33333333333333	4.125	4.28571428571429	3.83333333333333	4.8
4.44444444444444	4.25	4	4.33333333333333	4.6
4.55555555555556	4.25	4	4.33333333333333	4.6
2.11111111111111	1.625	2	1.5	2.4
4.44444444444444	3.875	4	4	4
3.88888888888889	4	4.14285714285714	3.66666666666667	3.6
4.22222222222222	4	3.85714285714286	4.33333333333333	4.4
1.88888888888889	1.875	1.85714285714286	3	2
3.88888888888889	4.5	3.57142857142857	4.5	4.4
4.22222222222222	4.25	4	4	4.6
4	4.125	3.42857142857143	4	4.2
1.66666666666667	1.875	2	2	2.2
3.55555555555556	4	4.42857142857143	4.5	3.8
4.11111111111111	4.125	3.71428571428571	3.83333333333333	4.4
4.33333333333333	4.125	4	4.33333333333333	3.8
4.33333333333333	4.125	4.14285714285714	4.33333333333333	4.6
4.33333333333333	4.125	4.14285714285714	3.66666666666667	4
3.77777777777778	4.125	4.28571428571429	4.5	4.2
3.55555555555556	3.875	2.85714285714286	4	3.8
4.33333333333333	4.25	4.14285714285714	3.83333333333333	4
4.33333333333333	4	3.85714285714286	4.83333333333333	4.2
4.66666666666667	4.375	3.71428571428571	4	4.2
4.11111111111111	3.75	3.57142857142857	4.16666666666667	4.4
1.77777777777778	1.75	2	1.66666666666667	1.8
4	3.5	4.42857142857143	3.66666666666667	4.6
3.88888888888889	3.625	4.28571428571429	4.33333333333333	4.4
3.55555555555556	4	4.42857142857143	4.33333333333333	4.4
1.66666666666667	2.125	2	1.66666666666667	1.8
3.88888888888889	3.75	4	4.16666666666667	3.8
3.88888888888889	4	3.85714285714286	3.83333333333333	4.6
3.88888888888889	3.875	4	3.66666666666667	4.4
4	4.25	4.57142857142857	4.5	4.8
4	4	4	4.83333333333333	4.6
4	4.375	4.14285714285714	4.33333333333333	3.8
4.55555555555556	4.375	3.71428571428571	3.66666666666667	4.2
4.22222222222222	4.25	4.14285714285714	4.5	4.2
4.11111111111111	4.125	4	4	3.8
4.44444444444444	3.875	4	4.5	3.8
4.33333333333333	4.125	4.28571428571429	3.66666666666667	4
4.33333333333333	4.25	4.14285714285714	4.5	3.6
3.55555555555556	4	3.71428571428571	4.5	4.2
3.77777777777778	3.875	4	4.16666666666667	4
3.88888888888889	4.375	4	4.66666666666667	4.2
4.22222222222222	4.25	4.14285714285714	4.66666666666667	4.4
3.44444444444444	3.25	4.57142857142857	4.5	4.4
4	4.25	4.14285714285714	4.16666666666667	4.4
4.11111111111111	4.25	4.42857142857143	3.5	4.4
4.11111111111111	4.375	4	4.5	4.4
3.88888888888889	4.75	3.71428571428571	4.16666666666667	4
4	4.125	4.42857142857143	4.33333333333333	4.2
4.33333333333333	4.375	3.85714285714286	4.16666666666667	4.6
3.77777777777778	3.75	3.71428571428571	4.5	5
3.44444444444444	3.875	4.14285714285714	4.33333333333333	3.6
3.66666666666667	4.25	4.57142857142857	4.16666666666667	4.4
2	2.625	2.42857142857143	2.16666666666667	1.8
4	3.75	3.71428571428571	4	4.4
3.77777777777778	4.25	4.42857142857143	3.83333333333333	4
3.66666666666667	4.125	3.57142857142857	4.16666666666667	4
4.11111111111111	4	4.42857142857143	4.16666666666667	4.6
4.11111111111111	3.375	4.42857142857143	4	4.8
1.88888888888889	2	1.57142857142857	2.16666666666667	1.8
3.66666666666667	4.25	4.14285714285714	3.83333333333333	4.6
4.55555555555556	4	4.14285714285714	4	4
1.66666666666667	2.25	1.28571428571429	1.5	1.8
4.33333333333333	4	4.42857142857143	3.66666666666667	4.2
4.11111111111111	4.5	3.85714285714286	4	3.8
1.77777777777778	1.625	1.85714285714286	1.83333333333333	1.8
4.33333333333333	4.75	4.28571428571429	4	3.4
4.22222222222222	4.125	4.42857142857143	4	3.8
4.11111111111111	4.5	4.28571428571429	4.33333333333333	3.8
4.33333333333333	4.375	3.57142857142857	4.5	3.6
4.44444444444444	3.125	3.85714285714286	3.66666666666667	3.8
2.11111111111111	1.875	1.57142857142857	2	2.4
4.22222222222222	3.75	4	3.83333333333333	4.8
4.11111111111111	4.75	4.57142857142857	4	3.8
2	1.625	2.28571428571429	1.66666666666667	2.6
4.11111111111111	4.25	4.28571428571429	3.5	3.8
3.88888888888889	4.375	4.14285714285714	4.66666666666667	4.2
1.44444444444444	1.5	2	2.16666666666667	1.6
4	4	4	4.16666666666667	4.4
4	3.875	4.42857142857143	3.83333333333333	4.4
4.22222222222222	3.75	4.14285714285714	4.16666666666667	4.4
2.33333333333333	1.375	1.85714285714286	2	1.6
4.44444444444444	4.375	4	4.33333333333333	4
4.11111111111111	4.125	4.14285714285714	4.33333333333333	4.2
3.88888888888889	4	4.14285714285714	4.33333333333333	3.4
4.44444444444444	3.875	3.71428571428571	4.16666666666667	4.2
3.88888888888889	4	4.14285714285714	5	4.6
4	4	3.85714285714286	4.83333333333333	4.2
4.44444444444444	4.125	3.57142857142857	4.16666666666667	3.8
3.88888888888889	4	4.57142857142857	4.5	4
4.33333333333333	4	4.28571428571429	3.66666666666667	4.2
1.77777777777778	2.25	2.42857142857143	2	1.6
4.11111111111111	4.5	3.85714285714286	4.16666666666667	4.4
4.11111111111111	4.375	4.14285714285714	4.33333333333333	4.4
3.66666666666667	4	4.28571428571429	4.5	4.6
2.33333333333333	1.625	1.85714285714286	2.5	1.8
4.22222222222222	4.375	4.14285714285714	4.5	3.8
3.88888888888889	4.125	3.71428571428571	4.5	4
4.33333333333333	3.75	3.71428571428571	4	4.2
4	4.375	4.28571428571429	4.66666666666667	4.8
3.77777777777778	4.125	3.71428571428571	4.16666666666667	4.2
3.66666666666667	3.5	3.71428571428571	4.16666666666667	4.4
4.88888888888889	4.125	3.71428571428571	3.83333333333333	4.4
4.33333333333333	4.375	4.42857142857143	3.83333333333333	4.2
4.11111111111111	4.25	4.28571428571429	4.16666666666667	3.8
4.22222222222222	4	3.71428571428571	4.16666666666667	4.2
4.11111111111111	4.125	4	4	4.2
4.11111111111111	4.25	4.14285714285714	4	3.8
4.11111111111111	4.25	4.14285714285714	4.33333333333333	4
4.44444444444444	4.25	3.85714285714286	4	3.6
4.22222222222222	3.5	4.85714285714286	4.33333333333333	4.6
3.77777777777778	3.75	5	4	4.6
3.88888888888889	4.125	4.28571428571429	4.33333333333333	4.2
4.11111111111111	4.25	4	4.16666666666667	3.8
4.33333333333333	4.125	4	4	4.2
4.44444444444444	3.875	4.14285714285714	3.83333333333333	4
4.22222222222222	3.875	4.14285714285714	4.66666666666667	4
3.77777777777778	3.75	4.28571428571429	4	4.4
4	4.25	4	3.83333333333333	4.2
2.11111111111111	2	2	2.33333333333333	1.8
3.77777777777778	4.25	3.85714285714286	4	4.2
4.22222222222222	4.25	3.85714285714286	3.83333333333333	3.6
4	4.375	3.42857142857143	4.83333333333333	3.8
1.55555555555556	1.875	1.85714285714286	2	2.2
4.11111111111111	4.125	4.14285714285714	4.16666666666667	3.8
4.11111111111111	4.25	4	4	4.2
4.55555555555556	4.125	4.42857142857143	3.66666666666667	4.6
2	1.875	2.14285714285714	2.16666666666667	2.2
4	3.75	4.28571428571429	4.16666666666667	4.2
4.22222222222222	4.125	4.28571428571429	4.16666666666667	3.4
4.22222222222222	4.25	4.28571428571429	3.66666666666667	3.8
1.77777777777778	1.625	1.42857142857143	1.66666666666667	1.4
4.22222222222222	3.875	4.14285714285714	4	3.8
4.11111111111111	3.875	4.42857142857143	4.66666666666667	4
4.33333333333333	4	4.14285714285714	4	4
2.55555555555556	2.5	1.71428571428571	1.66666666666667	2.6
4.11111111111111	4.125	4	3.83333333333333	4.8
3.55555555555556	4.375	4	4.33333333333333	4
4.22222222222222	3.875	4.14285714285714	3.66666666666667	3.4
1.55555555555556	1.75	1.85714285714286	2.33333333333333	1.8
3	3	3	3	3
5	5	5	5	5
3	3.125	3.14285714285714	2.33333333333333	2.8
4.11111111111111	3.625	3.57142857142857	3.66666666666667	3.6
3.44444444444444	3.5	3.42857142857143	3.16666666666667	3
4	4	4	4	3.6
4.22222222222222	3.5	3.57142857142857	4.5	2.6
4.22222222222222	3.125	3.42857142857143	3.83333333333333	3
4.11111111111111	3.125	3.42857142857143	3.5	3
4	3	3	3	2
4.22222222222222	3.75	3.42857142857143	3.33333333333333	3.4
4	3.125	1.85714285714286	3.83333333333333	3.4
3.22222222222222	3.125	3.42857142857143	3.66666666666667	3.8
3	2.625	2.85714285714286	2.66666666666667	2.8
2.44444444444444	2.75	2.28571428571429	2.66666666666667	2.6
2.88888888888889	3.25	2.85714285714286	3.33333333333333	3
2.77777777777778	3	3.28571428571429	3	2.4
3.55555555555556	3.625	3.71428571428571	3.33333333333333	3.6
3.88888888888889	4.25	3.57142857142857	5	4.6
2	1.75	1.71428571428571	1.66666666666667	2
3.44444444444444	3.75	3.71428571428571	3.83333333333333	3.4
1.22222222222222	2.25	2.71428571428571	2.16666666666667	2.2
3	2	2	2	2
1.55555555555556	2.125	2.42857142857143	2.33333333333333	1.8
2.77777777777778	3.375	3	4	4
2.66666666666667	2.625	3	3	3
3.88888888888889	4.125	4.14285714285714	4.16666666666667	4
2.66666666666667	3.5	3.28571428571429	3.83333333333333	3.2
3.88888888888889	4	4	4.83333333333333	4
2.44444444444444	2.875	3.14285714285714	2.66666666666667	3.2
3	2.875	3	3	3
2.66666666666667	3.25	2.85714285714286	3	3.6
3	2.875	3.42857142857143	2.83333333333333	3.2
3.66666666666667	3.875	3.85714285714286	4.16666666666667	3.8
4.11111111111111	4.125	4.14285714285714	4.66666666666667	4.4
3.22222222222222	4	4.14285714285714	4.16666666666667	4.2
2.11111111111111	2.75	2	2.83333333333333	3
2.77777777777778	3	3	3	3
2.88888888888889	2.875	2.57142857142857	3.33333333333333	3.4
3.11111111111111	3.125	2.71428571428571	2.83333333333333	2.8
3.66666666666667	3.125	4.14285714285714	4	4
4.55555555555556	4.625	4.14285714285714	4	4
2.44444444444444	2.875	3.14285714285714	4.16666666666667	2.8
3.11111111111111	3.25	3	3	3
2.66666666666667	2.375	2.42857142857143	2.5	3
3.88888888888889	3.875	2.42857142857143	3.66666666666667	3
3.77777777777778	3.875	3.57142857142857	3	3
3.22222222222222	3.75	3.14285714285714	4	3.8
4	3.375	3.42857142857143	2.16666666666667	1.6
4.77777777777778	4.25	4.57142857142857	4.5	4.6
4.88888888888889	4.375	5	5	4.8
3.88888888888889	4	4	4.5	4
3.11111111111111	3	3.14285714285714	3.16666666666667	3.2
3.55555555555556	4	4.42857142857143	4.16666666666667	4.4
4	4	4	4	3
3.44444444444444	3.75	4.28571428571429	4.66666666666667	4
4.22222222222222	4.25	4	4.5	4.4
3.11111111111111	3.875	2.85714285714286	3.16666666666667	4.2
3.55555555555556	3.5	3.71428571428571	4	4.2
2.55555555555556	2.75	3.28571428571429	3.16666666666667	2.8
2.11111111111111	2	3.57142857142857	3.5	3.2
3.11111111111111	2.75	2.14285714285714	2.83333333333333	2
1.88888888888889	2.75	2.28571428571429	2.16666666666667	1.8
4	3.875	4	3.83333333333333	4
3.11111111111111	3.125	3.14285714285714	3.33333333333333	3.2
3.11111111111111	3.125	3.28571428571429	3.16666666666667	3
3.88888888888889	4.25	2.85714285714286	3	3
4.22222222222222	2.625	2.57142857142857	3.33333333333333	2.6
2.55555555555556	2.375	2.57142857142857	2.5	2.6
2.55555555555556	3	2.85714285714286	3.16666666666667	2.8
3.66666666666667	3.5	3.57142857142857	3.5	3.6
2.66666666666667	3.75	3.28571428571429	3.33333333333333	3
2.11111111111111	3.375	3.14285714285714	3.33333333333333	2.2
4.22222222222222	4	4.14285714285714	4.83333333333333	4.4
2.55555555555556	2.375	2.28571428571429	2.66666666666667	1.8
3	3	3	3	3.4
1.66666666666667	2.25	4.85714285714286	4.16666666666667	2.4
3.11111111111111	3.75	3.57142857142857	3.66666666666667	3.6
4.11111111111111	3.875	4.14285714285714	4.83333333333333	4.2
2	2	2	2	2
2.88888888888889	3	2.85714285714286	2.66666666666667	2.2
2.33333333333333	2	2.85714285714286	3	1.6
3	2.75	2.71428571428571	2.5	2.6
3	3	3	3	3
4.55555555555556	4.875	5	5	4.8
3.77777777777778	4	3.71428571428571	4.5	4
3	3.5	3.42857142857143	3.5	3
4.44444444444444	4.875	5	5	4.6
3.55555555555556	3.375	2.85714285714286	3.16666666666667	3
3	3	4	4	4
4.44444444444444	4.625	4.42857142857143	4.66666666666667	4.2
3	3	3	3	4
2.33333333333333	2.75	2	2	2
4.66666666666667	4	4.28571428571429	4.5	4.4
4.33333333333333	4	3.85714285714286	3.66666666666667	3.6
2.88888888888889	2.75	3.28571428571429	3.5	4.6
2.88888888888889	3.25	3	3	3
3.11111111111111	3	3.42857142857143	2.5	2.8
4.33333333333333	3.25	3.85714285714286	4.66666666666667	2.8
4.44444444444444	3.625	3.71428571428571	4.33333333333333	3.4
2.55555555555556	2.375	2	3	3
4.11111111111111	4.125	4.28571428571429	4.33333333333333	4
4.77777777777778	4.75	4.85714285714286	4.5	4.6
3	3	3.28571428571429	2.66666666666667	3.2
4	3.125	3.28571428571429	3.33333333333333	3.2
2.66666666666667	2.75	2.57142857142857	3.16666666666667	2.6
4.22222222222222	2.875	4.14285714285714	4.33333333333333	3
2.88888888888889	3	2.85714285714286	3	3
4.11111111111111	3.875	3.85714285714286	4.5	4.4
4	2.75	3.28571428571429	3	3
4.33333333333333	3.875	3.85714285714286	3.66666666666667	3.4
4.11111111111111	3.25	4	3.16666666666667	3.2
3.22222222222222	3.25	3.57142857142857	3	3
4.22222222222222	4.125	4	3.83333333333333	3.2
2	2	2.14285714285714	2	2
3.33333333333333	2.5	2.85714285714286	3	2
3.77777777777778	4.125	3.85714285714286	4.83333333333333	3.4
4	3.625	3.85714285714286	4.16666666666667	3.4
2.33333333333333	1.75	2	2	2
1	2.25	1.85714285714286	2.66666666666667	2.2
3.66666666666667	4.125	4	3.66666666666667	4.2
4.88888888888889	4.875	5	5	4.8
3.22222222222222	2.75	2.57142857142857	2.66666666666667	2
2.66666666666667	2.75	3.71428571428571	3.16666666666667	3
3.11111111111111	1.875	2	2	2
3	3.125	3.28571428571429	2.83333333333333	3.2
2.33333333333333	2.125	2.85714285714286	2.5	1.2
2.55555555555556	3.125	2.85714285714286	3.16666666666667	2.4
4.22222222222222	3.375	3.57142857142857	4	3.6
4.77777777777778	3.625	4.85714285714286	4.16666666666667	3.4
2.66666666666667	3	3.14285714285714	3.5	3
2	2.5	2.14285714285714	2.66666666666667	2.4
4.33333333333333	5	5	4.33333333333333	4.2
2	2	2	2	1.6
1.44444444444444	1	3.71428571428571	4	3.6
3.55555555555556	3.5	1.85714285714286	3	3.6
4.11111111111111	3.625	4	3.83333333333333	3
4.22222222222222	3.875	4	4.5	4.4
4.55555555555556	4.375	4	4.5	3.4
4.22222222222222	2.75	4.57142857142857	4.5	4.4
3	3	3	3	3
3.55555555555556	3.625	4.57142857142857	5	5
4.22222222222222	4	4	3.5	3
2.33333333333333	3.25	3.28571428571429	3.33333333333333	3.2
4.22222222222222	4	3.71428571428571	4	4
2.33333333333333	2.75	2.57142857142857	2.83333333333333	2.6
4.11111111111111	4	3.85714285714286	4.66666666666667	3.2
2.77777777777778	2.375	2.85714285714286	3.33333333333333	3.4
4	3	3.28571428571429	3	3
1.88888888888889	2	2	2	2
4.22222222222222	4.375	4.42857142857143	4.16666666666667	3.6
2.77777777777778	3.125	3.85714285714286	3.16666666666667	4
2.55555555555556	2.5	2.71428571428571	2.66666666666667	2.8
3	3	3	3	3
3	3.125	3	3.5	3.2
2.88888888888889	3	2.42857142857143	3	3
3.88888888888889	3.75	3.28571428571429	3.16666666666667	3.8
2.22222222222222	2.625	2.71428571428571	2.16666666666667	2.4
3	3	3	2.5	2
3	4.5	4.71428571428571	4	3.4
2.55555555555556	3	2.85714285714286	3.5	2.8
2.55555555555556	3	2.85714285714286	3	3
4.33333333333333	3.875	4	4.33333333333333	3.8
4	4	4	4	4
4	3.25	3.71428571428571	3.33333333333333	3
3.44444444444444	3.875	4	3.16666666666667	3.6
4.11111111111111	4.25	4	4	4.4
2.33333333333333	2.625	2	3	1.8
2.88888888888889	3	2.71428571428571	2.83333333333333	2.8
2.33333333333333	2.5	2.85714285714286	4.33333333333333	1.6
4	3.5	3.14285714285714	3.5	3
3.44444444444444	3	3	3	3
2.33333333333333	3.25	1.71428571428571	3.5	2.6
3.77777777777778	2.875	2.57142857142857	3.33333333333333	2.8
4.44444444444444	4.375	4.28571428571429	3.83333333333333	4.6
2	2.125	2	2.83333333333333	1
4.22222222222222	4.25	3.85714285714286	4	4.2
3.77777777777778	3.75	3.28571428571429	3	3
3.11111111111111	3.25	3.28571428571429	2.83333333333333	3
3.77777777777778	4.5	4	4.33333333333333	4.4
2.33333333333333	2.875	3	3.66666666666667	3
3.44444444444444	3	3.14285714285714	3.66666666666667	3.2
3.44444444444444	3	3.14285714285714	3.66666666666667	3.2
3.77777777777778	3.75	3.28571428571429	3	3
3.11111111111111	3.25	3.28571428571429	2.83333333333333	3
3.77777777777778	4.5	4	4.33333333333333	4.4
2.33333333333333	2.875	3	3.66666666666667	3
3.44444444444444	3	3.14285714285714	3.66666666666667	3.2
2.33333333333333	2.875	3	3.66666666666667	3
3.44444444444444	3	3.14285714285714	3.66666666666667	3.2
2.33333333333333	2.625	2	3	1.8
2.88888888888889	3	2.71428571428571	2.83333333333333	2.8
2.33333333333333	2.5	2.85714285714286	4.33333333333333	1.6
4	3.5	3.14285714285714	3.5	3
3.44444444444444	3	3	3	3
2.33333333333333	3.25	1.71428571428571	3.5	2.6
3.77777777777778	2.875	2.57142857142857	3.33333333333333	2.8
4.44444444444444	4.375	4.28571428571429	3.83333333333333	4.6
2	2.125	2	2.83333333333333	1
4.22222222222222	4.25	3.85714285714286	4	4.2
3.77777777777778	3.75	3.28571428571429	3	3
3.11111111111111	3.25	3.28571428571429	2.83333333333333	3
3.77777777777778	4.5	4	4.33333333333333	4.4
2.33333333333333	2.875	3	3.66666666666667	3
3.44444444444444	3	3.14285714285714	3.66666666666667	3.2
